# Supplementary material for: Linking environmental risk factors with epigenetic mechanisms in Parkinson’s disease
Source: NPJ Parkinsons Dis. 2023 Aug 25;9:123. doi: 10.1038/s41531-023-00568-z (PMC10457362; doi:10.1038/s41531-023-00568-z)
Supplement: Supplementary file 2 — Supplementary Table 1 [file 41531_2023_568_MOESM2_ESM.xlsx]

## Sheet: review_153294_excluded_csv_2021
Supplementary Table 1 List of publications excluded from this review. Reasons for exclusion are presented. PMID = PubMed ID DOI = Digital Object Identifier WOS = Web of Science Accession number.
Title	Accession	Exclusion reason
Environmental Risk Factors and Plasma- Based miRNA Levels in Parkinson's disease Patients	WOS: 000577381500027	Results not accessible
Menopause accelerates biological aging	DOI: 10.1073/pnas.1604558113	No PD
New roles for model genetic organisms in understanding and treating human disease: Report from the 2006 Genetics Society of America meeting	WOS: 000237225800002	Conference report
Nature, nurture and neurology: Gene-environment interactions in neurodegenerative disease. FEBS Anniversary Prize Lecture delivered on 27 June 2004 at the 29th FEBS Congress in Warsaw	DOI: 10.1111/j.1742-4658.2005.04677.x	Conference report
Emerging neurotoxic mechanisms in environmental factors-induced neurodegeneration	DOI: 10.1016/j.neuro.2012.01.011	Conference report
43rd Annual Meeting of the Developmental Neurotoxicology Society: Held in Conjunction with the 59th Annual Meeting of the Teratology Society and 32nd Annual Education Meeting for the Organization of Teratology Information Specialists, Sheraton San Diego H	DOI: 10.1016/j.ntt.2019.04.001	Conference report
The Function of the Metals in Regulating Epigenetics During Parkinson's Disease	DOI: 10.3389/fgene.2020.616083	Review
Review: In vitro Cell Platform for Understanding Developmental Toxicity	DOI: 10.3389/fgene.2020.623117	Review
Epigenetic influence of environmentally neurotoxic metals	DOI: 10.1016/j.neuro.2020.08.005	Review
Generation of Pluripotent Stem Cells Using Somatic Cell Nuclear Transfer and Induced Pluripotent Somatic Cells from African Green Monkeys	DOI: 10.1089/scd.2020.0059	No PD
Iron-responsive-like elements and neurodegenerative ferroptosis	DOI: 10.1101/lm.052282.120	No epigenetic marks
Ambient air pollution increases the risk of cerebrovascular and neuropsychiatric disorders through induction of inflammation and oxidative stress	DOI: 10.3390/ijms21124306	Review
Missing heritability in Parkinson's disease: the emerging role of non-coding genetic variation	DOI: 10.1007/s00702-020-02184-0	Review
Recent review on oxidative stress, cellular senescence and age-associated diseases	DOI: 10.26452/ijrps.v11i2.1990	Review
MicroRNAs alteration as early biomarkers for cancer and neurodegenerative diseases: New challenges in pesticides exposure	DOI: 10.1016/j.toxrep.2020.05.003	Review
Analyzing nanoparticle-induced neurotoxicity: A bibliometric analysis	DOI: 10.1177/0748233719900844	Meta-analysis
Cardiovascular, carcinogenic and reproductive effects of nicotine exposure: A narrative review of the scientific literature	DOI: 10.12688/f1000research.20062.2	Review
The immunology of mind control: Exploring the relationship between the microbiome and the brain (part v)	WOS: 000663565100004	Review
Gene-environment interaction and Mendelian randomisation	DOI: 10.1016/j.neurol.2019.04.010	Review
Identification of novel risk loci, causal insights, and heritable risk for Parkinson's disease: a meta-analysis of genome-wide association studies	DOI: 10.1016/S1474-4422(19)30320-5	Meta-analysis
Gut microbiome: An intermediary to neurotoxicity	DOI: 10.1016/j.neuro.2019.08.005	Review
Arsenic-induced neurotoxicity: a mechanistic appraisal	DOI: 10.1007/s00775-019-01740-8	Review
Critical Role of Oxidatively Damaged DNA in Selective Noradrenergic Vulnerability	DOI: 10.1016/j.neuroscience.2019.09.036	Not human
Medicinal bio-inorganic chemistry: papers from the Third International Summer School of Bioinorganic Medicinal Chemistry, Cagliari, Italy	DOI: 10.1016/j.jinorgbio.2019.110798	Review
Cerebrospinal fluid biomarker for Parkinson's disease: An overview	DOI: 10.1016/j.mcn.2018.12.005	Review
Welding fume exposure and epigenetic alterations: A systematic review	DOI: 10.3390/ijerph16101745	Review
Cellular Proteostasis in Neurodegeneration	DOI: 10.1007/s12035-018-1334-z	Review
Targeting autophagy using metallic nanoparticles: a promising strategy for cancer treatment	DOI: 10.1007/s00018-018-2973-y	No PD
Pollution in living and working environments, climate variability, and their impact on non-communicable disease burden	DOI: 10.1016/j.scitotenv.2019.01.055	Review
Aging successfully: The role of genetics and environment in the era of the aging-boom. potential therapeutic implications	DOI: 10.2174/138161282539191226114927	Review
Clinical-pharmacogenetic predictive models for time to occurrence of levodopa related motor complications in Parkinson's disease	DOI: 10.3389/fgene.2019.00461	No epigenetic marks
Role of NMDA receptor autoimmunity induced by food protein containing vaccines, in the etiology of autism, type 1 diabetes, neuropsychiatric and neurodegenerative disorders	DOI: 10.5281/zenodo.2636969	Review
BPA and nutraceuticals, simultaneous effects on endocrine functions	DOI: 10.2174/1871530319666190101120119	No PD
Genoplasticity and neuropsychiatric diseases	DOI: 10.4172/2329-6895-C10-051	Review
Human Positron Emission Tomography Neuroimaging	DOI: 10.1146/annurev-bioeng-062117-121056	Review
Antioxidant properties of crocus Sativus L. and its constituents and relevance to neurodegenerative diseases Focus on Alzheimer‚'s and Parkinson‚'s Disease	DOI: 10.2174/1570159X16666180321095705	Review
Modulation of mitochondrial functions by xenobiotic-induced microRNA: From environmental sentinel organisms to mammals	DOI: 10.1016/j.scitotenv.2018.07.109	Review
Molecular pathology and pharmacological treatment of autism spectrum disorder-like phenotypes using rodent models	DOI: 10.3389/fncel.2018.00422	No PD
Parkinson's disease: Biomarkers, treatment, and risk factors	DOI: 10.3389/fnins.2018.00612	Review
Autophagy: Cancer, Other Pathologies, Inflammation, Immunity, Infection, and Aging	DOI: 10.1016/C2013-0-18857-5	Review
Epigenetic mechanisms in Parkinson's disease	DOI: 10.1016/j.jns.2014.12.017	Review
Overview of Neurodegenerative Disorders and Susceptibility Factors in Neurodegenerative Processes	DOI: 10.1016/B978-0-12-800228-5.00010-8	Review
Neuroprotective effect of water extract of Panax ginseng on corticosterone-induced apoptosis in PC12 cells and its underlying molecule mechanisms	DOI: 10.1016/j.jep.2014.10.062	Not human
Histone deacetylases (HDACs) and brain function	DOI: 10.1016/j.nepig.2014.10.002	Review
Parkinson's Disease and Aging	DOI: 10.1007/978-3-319-23246-1_8	Review
Neurotoxicology and development: Human, environmental and social impacts	DOI: 10.1016/j.neuro.2014.08.002	Review
Epigenetics and Cognitive Disorders	DOI: 10.1016/B978-0-12-417114-5.00017-6	Review
The widening spectrum of C9ORF72-related disease Genotype/phenotype correlations and potential modifiers of clinical phenotype	DOI: 10.1007/s00401-014-1251-9	No PD
Editor's perspective	DOI: 10.2174/1567202610999131204122451	Review
Epigenetic Mechanisms Underlying the Pathogenesis of Neurogenetic Diseases	DOI: 10.1007/s13311-014-0302-1	Review
The comet assay as a tool for human biomonitoring studies: The ComNet Project	DOI: 10.1016/j.mrrev.2013.10.001	Review
Environmental effects on immune responses in patients with atopy and asthma	DOI: 10.1016/j.jaci.2014.07.064	No PD
In vitro aggregation assays for the characterization of α-synuclein prion-like properties	DOI: 10.4161/pri.28125	Not human
The emerging role of nutrition in Parkinson's disease	DOI: 10.3389/fnagi.2014.00036	Review
Maternal immune activation and abnormal brain development across CNS disorders	DOI: 10.1038/nrneurol.2014.187	Review
Epigenetic code and potential epigenetic-based therapies against chronic diseases in developmental origins	DOI: 10.1016/j.drudis.2014.05.004	Review
Sex differences in Parkinson's disease	DOI: 10.1016/j.yfrne.2014.02.002	Review
Epigenetic studies in Alzheimer's disease: Current findings, caveats, and considerations for future studies	DOI: 10.1002/ajmg.b.32201	Review
Where genotype is not predictive of phenotype: Towards an understanding of the molecular basis of reduced penetrance in human inherited disease	DOI: 10.1007/s00439-013-1331-2	Review
Alpha-synuclein: One key opens many locks	DOI: 10.1002/mds.25596	Review
Major histocompatibility complex genomics and human disease	DOI: 10.1146/annurev-genom-091212-153455	Review
Neuropaediatric and neuroarchaeology: Understanding development to correct brain disorders	DOI: 10.1111/apa.12161	Review
Targeting specific HATs for neurodegenerative disease treatment: Translating basic biology to therapeutic possibilities	DOI: 10.3389/fncel.2013.00030	Review
Epigenetic mechanisms in the development and maintenance of dopaminergic neurons	DOI: 10.1242/dev.089359	Review
The 'golden age' of DNA methylation in neurodegenerative diseases	DOI: 10.1515/cclm-2012-0618	Review
Exposure to pesticides and heterozygote genotype of GSTP1-Alw 261 are associated to Parkinson's disease	DOI: 10.1590/0004-282X20130060	No epigenetic marks
Homocysteine level and mechanisms of injury in Parkinson's disease as related to MTHFR, MTR, and MTHFD1 genes polymorphisms and L-Dopa treatment	DOI: 10.2174/1389202914666131210210559	No epigenetic marks
Parkinson's disease, insulin resistance and novel agents of neuroprotection	DOI: 10.1093/brain/aws009	Review
The role of α-synuclein in the pathophysiology of alcoholism	DOI: 10.1016/j.neuint.2013.06.007	Review
Pharmacogenomics and personalized medicine in parkinsonism	DOI: 10.1007/978-81-322-1184-6_14	Review
Stem cells and neurodegenerative diseases: Where is it all going?	DOI: 10.2217/rme.12.64	Review
The outdoor air pollution and brain health workshop	DOI: 10.1016/j.neuro.2012.08.014	Review
Nuclear receptor coregulators: Modulators of pathology and therapeutic targets	DOI: 10.1038/nrendo.2012.100	Review
Factors influencing epigenetic mechanisms and related diseases	DOI: 10.1089/ars.2012.4562	Review
Influence of natural and synthetic histone deacetylase inhibitors on chromatin	DOI: 10.1089/ars.2011.4480	Review
Neural stem cell niches in health and diseases	DOI: 10.2174/138161212799859611	Review
The potential role of epigenetics in ocular diseases	DOI: 10.1001/archopthalmol.2011.1423	Review
Redox modification of Akt mediated by the dopaminergic neurotoxin MPTP, in mouse midbrain, leads to down-regulation of pAkt	DOI: 10.1096/fj.11-194100	Not human
Stochastic modulations of the pace and patterns of ageing: Impacts on quasi-stochastic distributions of multiple geriatric pathologies	DOI: 10.1016/j.mad.2011.09.001	Review
Etiology of Depression: Genetic and Environmental Factors	DOI: 10.1016/j.psc.2011.12.001	Review
Molecular chaperones as therapeutic targets to counteract proteostasis defects	DOI: 10.1002/jcp.22856	Review
Imaging brain signal transduction and metabolism via arachidonic and docosahexaenoic acid in animals and humans	DOI: 10.1016/j.brainresbull.2011.12.001	No epigenetic marks
Conference scene: Report on the pharmacogenomics and personalized medicine 2011 conference: Part 2	DOI: 10.2217/pgs.11.189	Conference report
Natural products of dietary origin as lead compounds in virtual screening and drug design	DOI: 10.2174/138920112798868548	Review
Mechanisms and modifiers of methylmercury-induced neurotoxicity	DOI: 10.1039/c2tx20010d	Review
Metal-sulfate induced generation of ROS in human brain cells: Detection using an isomeric mixture of 5- and 6-carboxy-2',7'-dichlorofluorescein diacetate (carboxy-DCFDA) as a cell permeant tracer	DOI: 10.3390/ijms13089615	Not human
Brain aging: A critical reappraisal	DOI: 10.1007/978-94-007-5237-5_1	Review
Ghrelin regulation of learning, memory, and neurodegeneration	DOI: 10.1007/978-1-61779-903-7_9	Review
Role of defective intracellular proteolysis in human degenerative diseases	DOI: 10.1016/s0001-4079(19)31684-x	Review
Xanthine derivatives in the heart: Blessed or cursed?	DOI: 10.2174/092986711796642391	Review
No paradox, no progress: Inverse cancer comorbidity in people with other complex diseases	DOI: 10.1016/S1470-2045(11)70041-9	Review
The real onset of amyotrophic lateral sclerosis	DOI: 10.1136/jnnp.2011.245761	Review
Somatic mosaicism in healthy human tissues	DOI: 10.1016/j.tig.2011.03.002	Review
Impact of induced pluripotent stem cells on the study of central nervous system disease	DOI: 10.1016/j.gde.2011.01.008	Review
Induced pluripotent stem cells: A new tool to confront the challenge of neuropsychiatric disorders	DOI: 10.1016/j.neuropharm.2011.02.021	Review
Long-lasting and transgenerational effects of an environmental enrichment on memory formation	DOI: 10.1016/j.brainresbull.2010.11.003	Review
Preface	DOI: 10.1016/j.pnpbp.2010.12.020	Review
Potential programming of dopaminergic circuits by early life stress	DOI: 10.1007/s00213-010-2085-3	Review
Genetics in Parkinson's disease	DOI: 10.5124/jkma.2011.54.1.70	Review
Molecular and therapeutic potential and toxicity of valproic acid	DOI: 10.1155/2010/479364	Review
Mammalian sirtuins: Biological insights and disease relevance	DOI: 10.1146/annurev.pathol.4.110807.092250	Review
The Impact of Genetic and Environmental Factors in Neurodegeneration: Emerging Role of Epigenetics	DOI: 10.1002/9783527628384.ch18	Review
Epigenetic Biomarkers in Neurodegenerative Disorders	DOI: 10.1002/9783527628384.ch19	Review
Paraquat exposure induces nuclear translocation of glyceraldehyde-3-phosphate dehydrogenase (GAPDH) and the activation of the nitric Oxide-GAPDH-Siah cell death cascade	DOI: 10.1093/toxsci/kfq146	Not human
Restoring endoplasmic reticulum function by chemical chaperones: An emerging therapeutic approach for metabolic diseases	DOI: 10.1111/j.1463-1326.2010.01282.x	Review
Emerging role of microRNAs in diagnosis and treatment of various diseases including ovarian cancer	DOI: 10.1186/1757-2215-2-11	Review
The first 83 and the next 83: Perspectives on neurotoxicology	DOI: 10.1016/j.neuro.2009.01.008	Review
Genomewide association studies and human disease	DOI: 10.1056/NEJMra0808700	Review
Resveratrol and neurodegenerative diseases: Activation of SIRT1 as the potential pathway towards neuroprotection	DOI: 10.2174/156720209787466019	Review
Highlights from the 38th annual meeting of the society for neuroscience	N/A	Conference report
Epigenetic and pharmacoepigenomic studies of major psychoses and potentials for therapeutics	DOI: 10.2217/14622416.9.12.1809	Review
α-Synuclein: A therapeutic target for Parkinson's disease?	DOI: 10.1016/j.phrs.2008.09.006	Review
Early Life Development and Health: Impact on Later Life-Introduction	DOI: 10.1016/j.metabol.2008.04.002	Review
CYP2B6: New insights into a historically overlooked cytochrome P450 isozyme	DOI: 10.2174/138920008785821710	Review
RNA biomarkers of Parkinson's disease: Developing tools for novel therapies	DOI: 10.2217/17520363.2.1.41	Review
Animal models for probing the developmental basis of disease and dysfunction paradigm	DOI: 10.1111/j.1742-7843.2007.00184.x	Review
SIRT1 regulation modulates stroke outcome.	DOI: 10.1007/s12975-013-0277-y	Review
Environmental exposures and gene regulation in disease etiology.	DOI: 10.1590/s1413-81232008000100030	Review
Neuronal Bmi-1 is critical for melatonin induced ubiquitination and proteasomal degradation of α-synuclein in experimental Parkinson's disease models.	DOI: 10.1016/j.neuropharm.2020.108372	Not human
Valproate and sodium butyrate attenuate manganese-decreased locomotor activity and astrocytic glutamate transporters expression in mice.	DOI: 10.1016/j.neuro.2017.06.007	Not human
Œ≤-Naphtoflavone and Ethanol Induce Cytochrome P450 and Protect towards MPP‚Å∫ Toxicity in Human Neuroblastoma SH-SY5Y Cells.	DOI: 10.3390/ijms19113369	Not human
Impact of physiological, pathological and environmental factors on the expression and activity of human cytochrome P450 2D6 and implications in precision medicine.	DOI: 10.3109/03602532.2015.1101131	Review
Role of Microglia in Modulating Adult Neurogenesis in Health and Neurodegeneration	DOI: 10.3390/ijms21186875	Review
Transgenerational transduction of MPTP-induced alterations in a Parkinson's disease mouse model	DOI: 10.1016/j.parkreldis.2020.08.017	Not human
Inflammatory effects of particulate matter air pollution	DOI: 10.1007/s11356-020-10574-w	Review
Epigenetic programming of neurodegenerative diseases by an adverse environment	DOI: 10.1016/j.brainres.2012.01.038	Review
Manganese exposure in juvenile C57BL/6 mice increases glial inflammatory responses in the substantia nigra following infection with H1N1 influenza virus	DOI: 10.1371/journal.pone.0245171	Not human
Methamphetamine persistently increases alpha-synuclein and suppresses gene promoter methylation within striatal neurons	DOI: 10.1016/j.brainres.2019.05.035	No PD
The role of glutathione redox imbalance in autism spectrum disorder: A review	DOI: 10.1016/j.freeradbiomed.2020.07.017	Review
Mitochondrial DNA and Neurodegeneration: Any Role for Dietary Antioxidants?	DOI: 10.3390/antiox9080764	Review
Intergenerational Effect of Early Life Exposure to Permethrin: Changes in Global DNA Methylation and in Nurr1 Gene Expression	DOI: 10.3390/toxics3040451	Not human
Stem Cell Reprogramming: Basic Implications and Future Perspective for Movement Disorders	DOI: 10.1002/mds.26113	Review
Transcriptome Analysis of a Rotenone Model of Parkinsonism Reveals Complex I-Tied and -Untied Toxicity Mechanisms Common to Neurodegenerative Diseases	DOI: 10.1371/journal.pone.0044700	Not human
Parkinson's Disease: From Pathogenesis to Pharmacogenomics	DOI: 10.3390/ijms18030551	Review
Dual effects of S-adenosyl-methyonine on PC12 cells exposed to the dopaminergic neurotoxin MPP+	DOI: 10.1111/jphp.13323	Not human
NEUROPROTECTION BY VALPROIC ACID IN AN INTRASTRIATAL ROTENONE MODEL OF PARKINSON ' S DISEASE	DOI: 10.1016/j.neuroscience.2014.02.028	Not human
Environmental pollutants as risk factors for neurodegenerative disorders: Alzheimer and Parkinson diseases	DOI: 10.3389/fncel.2015.00124	Review
Epigenetic regulation in the pathophysiology of Lewy body dementia	DOI: 10.1016/j.pneurobio.2020.101822	Review
Longitudinal Epigenome-Wide Methylation Study of Cognitive Decline and Motor Progression in Parkinson's Disease	DOI: 10.3233/jpd-181549	No environmental exposure
Epigallocatechin gallate (EGCG) potentiates the cytotoxicity of rotenone in neuroblastoma SH-SY5Y cells	DOI: 10.1016/j.brainres.2007.07.083	Not human
Fifty-Hertz Magnetic Field Affects the Epigenetic Modulation of the miR-34b/c in Neuronal Cells	DOI: 10.1007/s12035-017-0791-0	Not human
Evidence Linking Genetics, Environment, and Epigenetics to Impaired DNA Repair in Alzheimer's Disease	DOI: 10.3233/jad-2010-1415	No PD
Incorporating genetics and genomics in risk assessment for inhaled manganese: From data to policy	DOI: 10.1016/j.neuro.2009.07.013	Review
Do genetic factors protect against Parkinson's disease? What I can learn from my healthy grandma	DOI: 10.1016/j.mehy.2014.09.024	Review
Hypermethylation of Synphilin-1, Alpha-Synuclein-Interacting Protein (SNCAIP) Gene in the Cerebral Cortex of Patients with Sporadic Parkinson's Disease	DOI: 10.3390/brainsci7070074	No environmental exposure
Genomic and Epigenomic Insights into Nutrition and Brain Disorders	DOI: 10.3390/nu5030887	Review
Brain rust: Recent discoveries on the role of oxidative stress in neurodegenerative diseases	DOI: 10.1179/1476830511y.0000000029	Review
Interactions among nitric oxide and Bcl-family proteins after MPP+ exposure of SH-SY5Y neural cells I: MPP+ increases mitochondrial NO and Bax protein	DOI: 10.1002/jnr.10539	Not human
Microglial memory of early life stress and inflammation: Susceptibility to neurodegeneration in adulthood	DOI: 10.1016/j.neubiorev.2019.10.013	Review
Valproic acid induces caspase 3-mediated apoptosis in microglial cells	DOI: 10.1016/j.neuroscience.2006.02.065	Not human
Environmental exposures and gene regulation in disease etiology (Reprinted from Environmental Health Perpectives, vol 115, pg 1264-1270, 2007)	DOI: 10.1590/s1413-81232008000100030	Review
Redox toxicology of environmental chemicals causing oxidative stress	DOI: 10.1016/j.redox.2020.101475	Review
Norepinephrine upregulates the expression of tyrosine hydroxylase and protects dopaminegic neurons against 6-hydrodopamine toxicity	DOI: 10.1016/j.neuint.2019.104549	Not human
HDAC6 alleviates prion peptide-mediated neuronal death via modulating PI3K-Akt-mTOR pathway	DOI: 10.1016/j.neurobiolaging.2015.09.021	Not human
Ni(II) binding to the 429-460 peptide fragment from human Toll like receptor (hTLR4): a crucial role for nickel-induced contact allergy?	DOI: 10.1039/c3dt52187g	No PD
Amyotrophic lateral sclerosis: a long preclinical period?	DOI: 10.1136/jnnp-2013-307135	Review
Parkinson's disease treatment: past, present, and future	DOI: 10.1007/s00702-020-02167-1	Review
Fetal Programming of the Human Brain: Is there a Link with Insurgence of Neurodegenerative Disorders in Adulthood?	DOI: 10.2174/0929867321666140601163658	Review
IN VIVO AND IN SILICO STUDIES TO IDENTIFY MECHANISMS ASSOCIATED WITH NURR1 MODULATION FOLLOWING EARLY LIFE EXPOSURE TO PERMETHRIN IN RATS	DOI: 10.1016/j.neuroscience.2016.10.071	Not human
Potential Metabolomic Linkage in Blood between Parkinson's Disease and Traumatic Brain Injury	DOI: 10.3390/metabo8030050	No epigenetic marks
MS-275 Inhibits Aroclor 1254-Induced SH-SY5Y Neuronal Cell Toxicity by Preventing the Formation of the HDAC3/REST Complex on the Synapsin-1 Promoter	DOI: 10.1124/jpet.114.219345	Not human
Overexpression of Serum Response Factor in Neurons Restores Ocular Dominance Plasticity in a Model of Fetal Alcohol Spectrum Disorders	DOI: 10.1111/acer.12844	No PD
Application of precision medicine in neurodegenerative diseases	DOI: 10.3389/fneur.2018.00701	Review
Sex differences in neurotoxicogenetics	DOI: 10.3389/fgene.2018.00196	Review
MicroRNAs in post-traumatic stress disorder	DOI: 10.1007/7854_2017_32	Review
The search for environmental causes of Parkinson's disease: Moving forward	DOI: 10.3233/JPD-181493	Review
From Genomics to Omics Landscapes of Parkinson's Disease: Revealing the Molecular Mechanisms	DOI: 10.1089/omi.2017.0181	Review
Current Concepts of Neurodegenerative Mechanisms in Alzheimer's Disease	DOI: 10.1155/2018/3740461	No PD
Chapter 6: Health Hazard and Risk Assessment of Nanoparticles Applied in Biomedicine	DOI: 10.1039/9781782623922-00151	Book chapter
Effects of resveratrol and other polyphenols on the most common brain age-related diseases	DOI: 10.2174/0929867324666170724102743	Review
Inhibition of α-Synuclein contributes to the ameliorative effects of dietary flavonoids luteolin on arsenite-induced apoptotic cell death in the dopaminergic PC12 cells	DOI: 10.1080/15376516.2017.1339155	Not human
Microbiome, probiotics and neurodegenerative diseases: deciphering the gut brain axis	DOI: 10.1007/s00018-017-2550-9	Review
Leber‚'s hereditary optic neuropathy: Novel views and persisting challenges	DOI: 10.2174/1871527316666170724172455	No PD
Induced Pluripotent Stem Cell-Derived Dopaminergic Neurons from Adult Common Marmoset Fibroblasts	DOI: 10.1089/scd.2017.0069	Not human
The effects of metal ion contaminants on the double stranded DNA helix and diseases	DOI: 10.1080/10934529.2017.1328950	Review
Coherent and Contradictory Facts, Feats and Fictions Associated with Metal Accumulation in Parkinson‚'s Disease: Epicenter or Outcome, Yet a Demigod Question	DOI: 10.1007/s12035-016-0016-y	Review
Synthetic alpha-synuclein fibrils cause mitochondrial impairment and selective dopamine neurodegeneration in part via iNOS-mediated nitric oxide production	DOI: 10.1007/s00018-017-2541-x	No epigenetic marks
From the editor's desk	DOI: 10.1093/toxsci/kfx109	Review
Adenosine - from molecular mechanisms to pathophysiology	DOI: 10.1016/j.mam.2017.06.003	Review
Mitochondrial mutations in cardiac disorders	DOI: 10.1007/978-3-319-55330-6_5	No PD
Developmental Exposure to Metals and its Contribution to Age-Related Neurodegeneration	DOI: 10.1016/B978-0-12-804562-6.00012-9	Review
The yin and yang of α-synuclein-associated epigenetics in Parkinson's disease	DOI: 10.1093/brain/aww227	Review
Gene Regulation of Adenosine A2A Receptors in the Central Nervous System	DOI: 10.1016/B978-0-12-803724-9.00005-3	Book chapter
DNA methylation signatures in peripheral blood strongly predict all-cause mortality	DOI: 10.1038/ncomms14617	No environmental exposure
Microglia in Physiology and Disease	DOI: 10.1146/annurev-physiol-022516-034406	Review
Epigenetic basis of neuronal and synaptic plasticity	DOI: 10.2174/1568026616666160414124628	Review
May traffic air pollution be involved in autism spectrum disorder?	DOI: 10.1016/j.envres.2016.12.023	No PD
Uranium and the Central Nervous System: What Should We Learn from Recent New Tools and Findings?	DOI: 10.1007/978-3-319-60189-2_11	Review
Intranasal lipid nanoparticles for the treatment of neurodegenerative diseases	DOI: 10.2174/1381612824666171128105305	Review
Genetics of Parkinson's disease	DOI: 10.1016/j.mcp.2016.11.001	Review
Occupational exposure to pesticides as a possible risk factor for the development of chronic diseases in humans (Review)	DOI: 10.3892/mmr.2016.5817	Review
Rotenone Induces the Formation of 4-Hydroxynonenal Aggresomes. Role of ROS-Mediated Tubulin Hyperacetylation and Autophagic Flux Disruption	DOI: 10.1007/s12035-015-9509-3	Not human
Neurodegenerative and neurological disorders by small inhaled particles	DOI: 10.1016/j.neuro.2016.07.007	Review
Editorial: Neurodegeneration: From genetics to molecules	DOI: 10.3389/fncel.2016.00187	Review
Neuropharmacological properties of Withania somnifera - Indian Ginseng: An overview on experimental evidence with emphasis on clinical trials and patents	DOI: 10.2174/1574889810666160615014106	Review
Cells deficient in the fanconi anemia protein FANCD2 are hypersensitive to the cytotoxicity and DNA damage induced by coffee and caffeic acid	DOI: 10.3390/toxins8070211	Not human
microRNAs: Emerging targets regulating oxidative stress in the models of Parkinson's disease	DOI: 10.3389/fnins.2016.00298	Review
Activin signaling in the pathogenesis and therapy of neuropsychiatric diseases	DOI: 10.3389/fnmol.2016.00032	Review
Aging and pulmonary fibrosis	PMID: 27103043 (DOI NA)	No PD
Environmental risk assessment of toxicity exposure: High-throughput expression profiling	DOI: 10.1007/s13206-016-0110-2	No PD
Early-life toxic insults and onset of sporadic neurodegenerative diseases‚ÄîAn overview of experimental studies	DOI: 10.1007/7854_2015_416	Review
Interaction between enviromental-genetics factors and epigenesis Parkinson's disease	N/A	Review
Computational Psychiatry: Towards a mathematically informed understanding of mental illness	DOI: 10.1136/jnnp-2015-310737	Review
Mechanisms underlying the selection and function of macrophage-specific enhancers	DOI: 10.1101/sqb.2015.80.027367	Review
Parkinson disease: Etiology, treatments and preventive factors	DOI: 10.11144/Javeriana.upsy15-5.epet	Review
Mendelian randomization: Applications and limitations in epigenetic studies	DOI: 10.2217/epi.15.88	Review
Epigenetic Mechanisms in Neurodegenerative Diseases	DOI: 10.1055/s-0035-1552630	Review
Role of transcription factor yin yang 1 in manganese-induced reduction of astrocytic glutamate transporters: Putative mechanism for manganese-induced neurotoxicity	DOI: 10.1016/j.neuint.2014.08.002	Not human
Unraveling the mystery of cognitive reserve	DOI: 10.1007/s12038-015-9511-y	Review
Challenges in essential tremor genetics	DOI: 10.1016/j.neurol.2015.02.015	Review
Genome-wide meta-analysis identifies six novel loci associated with habitual coffee consumption	DOI: 10.1038/mp.2014.107	Meta-analysis
Neurotoxicity of DEPs	N/A	Book chapter
Enhanced dopamine release by mesenchymal stem cells reprogrammed neuronally by the modulators of SMAD signaling, chromatin modifying enzymes, and cyclic adenosine monophosphate levels	DOI: 10.1016/j.trsl.2013.08.002	Not human
Early-Life Benzo a Pyrene Exposure Causes Neurodegenerative Syndromes in Adult Zebrafish (Danio rerio) and the Mechanism Involved	DOI: 10.1093/toxsci/kfx028	Not human
EPIGENETIC REGULATION IN NEURODEVELOPMENT AND NEURODEGENERATIVE DISEASES	DOI: 10.1016/j.neuroscience.2012.11.040	Review
Genetic Knockdown of mGluR5 in Striatal D1R-Containing Neurons Attenuates l-DOPA-Induced Dyskinesia in Aphakia Mice	DOI: 10.1007/s12035-018-1356-6	Not human
Butyrate Protects Against Salsolinol-Induced Toxicity in SH-SY5Y Cells: Implication for Parkinson's Disease	DOI: 10.1007/s12640-020-00238-5	Not human
Isolating Nasal Olfactory Stem Cells from Rodents or Humans	DOI: 10.3791/2762	Not human
Nuclear localization of alpha-synuclein and its interaction with histones	DOI: 10.1021/bi0341152	Not human
Genetics of addictive behavior: the example of nicotine dependence	DOI: 10.31887/DCNS.2017.19.3/pgorwood	Review
Oxidative stress response, epigenetic and behavioral alterations in Caenorhabditis elegans exposed to organophosphorus pesticide quinalphos	DOI: 10.1016/j.bcab.2019.01.031	Not human
Valproate increases dopamine transporter expression through histone acetylation and enhanced promoter binding of Nurr1	DOI: 10.1016/j.neuropharm.2017.07.020	Not human
Cocaine-mediated downregulation of microglial miR-124 expression involves promoter DNA methylation	DOI: 10.1080/15592294.2016.1232233	Not human
Inflammation during fetal and neonatal life: Implications for neurologic and neuropsychiatric disease in children and adults	DOI: 10.1002/ana.22620	Review
Tributyltin induces epigenetic changes and decreases the expression of nuclear respiratory factor-1	DOI: 10.1039/c7mt00290d	Not human
Review: Environmental enrichment and brain repair: harnessing the therapeutic effects of cognitive stimulation and physical activity to enhance experience-dependent plasticity	DOI: 10.1111/nan.12102	Review
Comparative aromatic hydroxylation and N-demethylation of MPTP neurotoxin and its analogs, N-methylated beta-carboline and isoquinoline alkaloids, by human cytochrome P450 2D6	DOI: 10.1016/j.taap.2006.06.003	Not human
Implications of Diet and The Gut Microbiome in Neuroinflammatory and Neurodegenerative Diseases	DOI: 10.3390/ijms20123109	Review
Sleep Pharmacogenetics: Personalized Sleep-Wake Therapy	DOI: 10.1146/annurev-pharmtox-010715-103801	Review
Adult neurogenesis and neurodegenerative diseases: A systems biology perspective	DOI: 10.1002/ajmg.b.32429	Review
Increased epigenetic age and granulocyte counts in the blood of Parkinson's disease patients	DOI: 10.18632/aging.100859	No environmental exposure
Uridine Prevents Negative Effects of OXPHOS Xenobiotics on Dopaminergic Neuronal Differentiation	DOI: 10.3390/cells8111407	Not human
Prenatal exposure to oxidative phosphorylation xenobiotics and late-onset Parkinson disease	DOI: 10.1016/j.arr.2018.04.006	Review
1B/(-)IRE DMT1 Expression during Brain Ischemia Contributes to Cell Death Mediated by NF-kappa B/RelA Acetylation at Lys310	DOI: 10.1371/journal.pone.0038019	Not human
DNA methylation in neurodegenerative disorders: a missing link between genome and environment?	DOI: 10.1111/j.1399-0004.2011.01673.x	Review
Computational Modelling Approaches on Epigenetic Factors in Neurodegenerative and Autoimmune Diseases and Their Mechanistic Analysis	DOI: 10.1155/2015/737168	Review
C-13-caffeine breath test identifies single nucleotide polymorphisms associated with caffeine metabolism	DOI: 10.1016/j.dmpk.2020.03.003	No epigenetic marks
Prenatal Programming of Neuroendocrine System Development by Lipopolysaccharide: Long-Term Effects	DOI: 10.3390/ijms19113695	Not human
Environmental Toxicants as Extrinsic Epigenetic Factors for Parkinsonism: Studies Employing Transgenic C. elegans Model	DOI: 10.2174/1871527311211080006.	Not human
IMPACT OF CELL SENESCENCE ON AGE - RELATED NEURODEGENERATIVE DISORDERS: THE MECHANISM TO THERAPY- A REVIEW	DOI: 10.13040/ijpsr.0975-8232.10(5).2101-07	Review
The role of alpha-synuclein in the pathophysiology of alcoholism	DOI: 10.1016/j.neuint.2013.06.007	Review
Methylxanthines and Neurodegenerative Diseases: An Update	DOI: 10.3390/nu13030803	Review
MS-Based Metabolomics for the Investigation of Neuro-Metabolic Changes Associated with BDE-47 Exposure in C57BL/6 Mice	DOI: 10.1007/s41664-017-0026-4	Not human
Yin Yang 1 Is a Repressor of Glutamate Transporter EAAT2, and It Mediates Manganese-Induced Decrease of EAAT2 Expression in Astrocytes	DOI: 10.1128/mcb.01176-13	Not human
The Challenge and Opportunity to Diagnose Parkinson's Disease in Midlife	DOI: 10.3389/fneur.2019.01328	Review
A Current Review for Biological Monitoring of Manganese with Exposure, Susceptibility, and Response Biomarkers	DOI: 10.1080/10590501.2015.1030530	Review
The Cycad Genotoxin MAM Modulates Brain Cellular Pathways Involved in Neurodegenerative Disease and Cancer in a DNA Damage-Linked Manner	DOI: 10.1371/journal.pone.0020911	Not human
Animal Models of Brain Maldevelopment Induced by Cycad Plant Genotoxins	DOI: 10.1002/bdrc.21052	Review
Phosphorylation, Dephosphorylation, and Multiprotein Assemblies Regulate Dynamic Behavior of Neuronal Cytoskeleton: A Mini-Review	DOI: 10.3389/fnmol.2018.00373	Review
Role of epigenetics in Alzheimer's and Parkinson's disease	DOI: 10.2217/epi.10.43	Review
Transgenerational latent early-life associated regulation unites environment and genetics across generations	DOI: 10.2217/epi.15.117	Not human
The LEARn model: an epigenetic explanation for idiopathic neurobiological diseases	DOI: 10.1038/mp.2009.82	Review
Epigenetic mechanisms in neurological and neurodegenerative diseases	DOI: 10.3389/fncel.2015.00058	Review
Healthy Effects of Plant Polyphenols: Molecular Mechanisms	DOI: 10.3390/ijms21041250	Review
Clinical evaluation of sibling pairs with gaucher disease discordant for parkinsonism	DOI: 10.1002/mds.27916	No epigenetic marks
Caffeine neuroprotective effects on 6-OHDA-lesioned rats are mediated by several factors, including pro-inflammatory cytokines and histone deacetylase inhibitions	DOI: 10.1016/j.bbr.2014.01.051	Not human
Moving to the Rhythm with Clock (Circadian) Genes, Autophagy, mTOR, and SIRT1 in Degenerative Disease and Cancer	DOI: 10.2174/1567202614666170718092010	Not human
Epigenetics of dementia: understanding the disease as a transformation rather than a state	DOI: 10.1016/s1474-4422(16)00065-x	Review
Induction of the drug metabolizing enzyme CYP2D in monkey brain by chronic nicotine treatment	DOI: 10.1016/j.neuropharm.2008.07.017	Not human
The neuroprotective enzyme CYP2D6 increases in the brain with age and is lower in Parkinson's disease patients	DOI: 10.1016/j.neurobiolaging.2011.08.014	No epigenetic marks
Modulating Alzheimer's Disease Through Caffeine: A Putative Link to Epigenetics	DOI: 10.3233/jad-2011-110032	No PD
Epigenetics in neurodegeneration: A new layer of complexity	DOI: 10.1016/j.pnpbp.2010.08.008	Review
Genetics Meets Environment: Evaluating Gene-Environment Interactions in Neurologic Diseases	DOI: 10.1055/s-0031-1299793	Review
DNA methyltransferase 1-targeting miRNA-148a of dairy milk: a potential bioactive modifier of the human epigenome	DOI: 10.31989/ffhd.v7i9.379	No PD
Heritability, correlations and in silico mapping of locomotor behavior and neurochemistry in inbred strains of mice	DOI: 10.1111/j.1601-183X.2004.00102.x	Not human
Genetics, environmental factors and the emerging role of epigenetics in neurodegenerative diseases	DOI: 10.1016/j.mrfmmm.2008.10.011	Review
Epigenome-Wide Association Study for Parkinson's Disease	DOI: 10.1007/s12017-014-8332-8	No environmental exposure
Microbiota and Neurological Disorders: A Gut Feeling	DOI: 10.1089/biores.2016.0010	Review
The link of organophosphorus pesticides with neurodegenerative and neurodevelopmental diseases based on evidence and mechanisms	DOI: 10.1016/j.tox.2018.07.014	Review
Recent Developments in the Regulation of Monoamine Oxidase Form and Function: Is the Current Model Restricting Our Understanding of the Breadth of Contribution of Monoamine Oxidase to Brain dys Function?	DOI: 10.2174/156802612805219969.	Review
Exposure to Early Life Stress Results in Epigenetic Changes in Neurotrophic Factor Gene Expression in a Parkinsonian Rat Model	DOI: 10.1155/2016/6438783	Not human
Meta-analysis of genome-wide DNA methylation identifies shared associations across neurodegenerative disorders	DOI: 10.1186/s13059-021-02275-5	Meta-analysis
Type A monoamine oxidase and serotonin are coordinately involved in depressive disorders: from neurotransmitter imbalance to impaired neurogenesis	DOI: 10.1007/s00702-017-1709-8	Review
GENETIC POLYMORPHISM IN CYTOCHROME P450 2D6 (CYP2D6): POPULATION DISTRIBUTION OF CYP2D6 ACTIVITY	DOI: 10.1080/10937400903158342	No PD
Nicotine promotes neuron survival and partially protects from Parkinson's disease by suppressing SIRT6	DOI: 10.1186/s40478-018-0625-y	Not human
Lead neurotoxicity: exploring the potential impact of lead substitution in zinc-finger proteins on mental health	DOI: 10.1039/c5mt00300h	Review
Difference in MSA Phenotype Distribution Between Populations: Genetics or Environment?	DOI: 10.3233/jpd-2012-11056	No PD
Astrocyte-specific deletion of the transcription factor Yin Yang 1 in murine substantia nigra mitigates manganese-induced dopaminergic neurotoxicity	DOI: 10.1074/jbc.RA120.015552	Not human
The transcription factor REST up-regulates tyrosine hydroxylase and antiapoptotic genes and protects dopaminergic neurons against manganese toxicity	DOI: 10.1074/jbc.RA119.011446	Not human
Regulation of Histone Acetylation by Autophagy in Parkinson Disease	DOI: 10.1074/jbc.M115.675488	Not human
Akt attenuates apoptotic death through phosphorylation of H2A under hydrogen peroxide-induced oxidative stress in PC12 cells and hippocampal neurons	DOI: 10.1038/srep21857	Not human
Epigenetics in Parkinson's Disease	DOI: 10.1007/978-3-319-53889-1_19	Book chapter
The neuroprotective action of the mood stabilizing drugs lithium chloride and sodium valproate is mediated through the up-regulation of the homeodomain protein Six1	DOI: 10.1016/j.taap.2008.10.019	Not human
The perspective of caffeine and caffeine derived compounds in therapy	DOI: 10.4149/bll_2015_106	Review
Estrogenic Endocrine Disrupting Chemicals Influencing NRF1 Regulated Gene Networks in the Development of Complex Human Brain Diseases	DOI: 10.3390/ijms17122086	Review
Are rises in Electro-Magnetic Field in the human environment, interacting with multiple environmental pollutions, the tripping point for increases in neurological deaths in the Western World?	DOI: 10.1016/j.mehy.2019.03.018	Review
Sirtuin Type 1 Mediates the Retinal Protective Effect of Hydrogen-Rich Saline Against Light-Induced Damage in Rats	DOI: 10.1167/iovs.15-17034	Not human
Mining the Selective Remodeling of DNA Methylation in Promoter Regions to Identify Robust Gene-Level Associations With Phenotype	DOI: 10.3389/fmolb.2021.597513	No PD
The potential role of epigenomic dysregulation in complex human disease	DOI: 10.1016/j.tig.2007.08.010	Review
Neuropathology, biochemistry, and biophysics of α-synuclein aggregation	DOI: 10.1111/j.1471-4159.2007.04764.x	Review
The role of lipids in the pathogenesis of amyloidoses and in the cell destruction mechanisms	N/A	Review
Pharmacological intervention in invertebrate aging	DOI: 10.1007/s11357-005-3625-3	Review
Role of metabolism in drug-induced idiosyncratic hepatotoxicity	DOI: 10.1080/10408440590935620	Review
Molecular pathogenesis of Parkinson disease	DOI: 10.1001/archneur.62.3.353	Review
Trends in exploration of therapeutic targets	DOI: 10.1358/dnp.2005.18.2.886480	Review
Interactions among nitric oxide and Bcl-family proteins after MPP+ exposure of SH-SY5Y neural cells II: Exogenous NO replicates MPP+ actions	DOI: 10.1002/jnr.10540	Not human
DNA methylation in Parkinson's disease.	DOI: 10.1111/jnc.13646	Review
Mitochondrial DNA methylation as a next-generation biomarker and diagnostic tool.	DOI: 10.1016/j.ymgme.2013.07.012	Review
New findings showing how DNA methylation influences diseases.	DOI: 10.4331/wjbc.v10.i1.1	Review
Age-Dependent Changes in the Activation and Regulation of Microglia.	DOI: 10.1007/978-3-319-40764-7_10	Review
Epigenetics in Parkinson's and Alzheimer's diseases.	DOI: 10.1007/978-94-007-4525-4_22	Book chapter
Chronic stress induced depressive-like behaviors in a classical murine model of Parkinson's disease.	DOI: 10.1016/j.bbr.2020.112816	Not human
Advances in GBA-associated Parkinson's disease--Pathology, presentation and therapies.	DOI: 10.1016/j.neuint.2015.12.004	Review
Exposure to pesticides and heterozygote genotype of GSTP1-Alw26I are associated to Parkinson's disease.	DOI: 10.1590/0004-282X20130060	No epigenetic marks
Cytochrome P450 2D6 and Parkinson's Disease: Polymorphism, Metabolic Role, Risk and Protection	DOI: 10.1007/s11064-017-2384-8	Review
Factors involved in the determination of the neurotransmitter phenotype of developing neurons of the CNS: Applications in cell replacement treatment for Parkinson's disease	DOI: 10.1016/j.pneurobio.2005.08.001	Review
HIV and Cocaine Impact Glial Metabolism: Energy Sensor AMP-activated protein kinase Role in Mitochondrial Biogenesis and Epigenetic Remodeling	DOI: 10.1038/srep31784	No PD
Analysis of neurological disease in four dimensions: insight from ALS-PDC epidemiology and animal models	DOI: 10.1016/j.neubiorev.2003.08.001	Review
A possible relationship between telomere length and markers of neurodegeneration in rat brain after welding fume inhalation exposure	DOI: 10.1016/j.envres.2019.108900	Not human
Regulatory Triangle of Neurodegeneration, Adult Neurogenesis and MicroRNAs	DOI: 10.2174/18715273113126660190	Review
Environmental Neurotoxic Pesticide Increases Histone Acetylation to Promote Apoptosis in Dopaminergic Neuronal Cells: Relevance to Epigenetic Mechanisms of Neurodegeneration	DOI: 10.1124/mol.109.062174	Not human
Western Pacific ALS-PDC: Evidence implicating cycad genotoxins	DOI: 10.1016/j.jns.2020.117185	Review
SODIUM BUTYRATE IMPROVES LOCOMOTOR IMPAIRMENT AND EARLY MORTALITY IN A ROTENONE-INDUCED DROSOPHILA MODEL OF PARKINSON'S DISEASE	DOI: 10.1016/j.neuroscience.2013.04.037	Not human
Alpha-synuclein mRNA expression in sporadic Parkinson's disease	DOI: 10.1002/mds.20391	No epigenetic marks
Neuroinflammatory mechanisms in Parkinson's disease: Potential environmental triggers, pathways, and targets for early therapeutic intervention	DOI: 10.1016/j.expneurol.2007.07.004	Review
Genetic polymorphisms as determinants of pesticide toxicity: Recent advances	DOI: 10.1016/j.toxrep.2019.06.004	Review
Parkinson's Disease Skin Fibroblasts Display Signature Alterations in Growth, Redox Homeostasis, Mitochondrial Function, and Autophagy	DOI: 10.3389/fnins.2017.00737	Not human
Environmental enrichment during adolescence regulates gene expression in the striatum of mice	DOI: 10.1016/j.brainres.2008.05.030	Not human
Complex neuroprotective and neurotoxic effects of histone deacetylases	DOI: 10.1111/jnc.14309	Review
Integrated Metabolomics-DNA Methylation Analysis Reveals Significant Long-Term Tissue-Dependent Directional Alterations in Aminoacyl-tRNA Biosynthesis in the Left Ventricle of the Heart and Hippocampus Following Proton Irradiation	DOI: 10.3389/fmolb.2019.00077	No PD
A Review of US Patents in the Field of Organic Process Development Published During February and March 2009	DOI: 10.1021/op900144u	Review
Genes, Gender, Environment, and Novel Functions of Estrogen Receptor Beta in the Susceptibility to Neurodevelopmental Disorders	DOI: 10.3390/brainsci7030024	Review
The nuclear proteasome and the degradation of oxidatively damaged proteins	DOI: 10.1007/s00726-006-0428-5	Review
Exposure to triclosan changes the expression of microRNA in male juvenile zebrafish (Danio rerio)	DOI: 10.1016/j.chemosphere.2018.09.163	Not human
4-iodophenyl isothiocyanate: A neuroprotective compound	DOI: 10.3233/rnn-2011-0617	Not human
DNA methylation profiling in the thalamus and hippocampus of postnatal malnourished mice, including effects related to long-term potentiation	DOI: 10.1186/1471-2202-15-31	Not human
Prenatal Exposure to Benzophenone-3 Impairs Autophagy, Disrupts RXRs/PPAR gamma Signaling, and Alters Epigenetic and Post-Translational Statuses in Brain Neurons	DOI: 10.1007/s12035-018-1401-5	Not human
Methionine-Mediated Protein Phosphatase 2A Catalytic Subunit (PP2Ac) Methylation Ameliorates the Tauopathy Induced by Manganese in Cell and Animal Models	DOI: 10.1007/s13311-020-00930-6	Not human
DNA methylation in Parkinson's disease	DOI: 10.1111/jnc.13646	Review
Pre-differentiation exposure to low-dose of atrazine results in persistent phenotypic changes in human neuronal cell lines	DOI: 10.1016/j.envpol.2020.116379	Not human
Genome-wide analysis of DNA methylation during antagonism of DMOG to MnCl2-induced cytotoxicity in the mouse substantia nigra	DOI: 10.1038/srep28933	Not human
Electromagnetized gold nanoparticles mediate direct lineage reprogramming into induced dopamine neurons in vivo for Parkinson's disease therapy	DOI: 10.1038/nnano.2017.133	Not human
The role of microRNAs in toxicology	DOI: 10.1007/s00204-014-1440-2	Review
Application of the Emerging Technologies in Toxicogenomics: An Overview	DOI: 10.1007/s13206-016-0405-3	Review
Targeted methylation sequencing reveals dysregulated Wnt signaling in Parkinson disease	DOI: 10.1016/j.jgg.2016.05.002	No environmental exposure
Differential Expression Profiles and Functional Prediction of Circular RNAs and Long Non-coding RNAs in the Hippocampus of Nrf2-Knockout Mice	DOI: 10.3389/fnmol.2019.00196	Not human
Formation of amyloid fibers triggered by phosphatidylserine-containing membranes	DOI: 10.1021/bi049002c	No epigenetic marks
Stop for tea? Enzyme inhibitors from tea - what good are they?	DOI: 10.1111/ijfs.13342	Review
Coordinated action of miR-146a and parkin gene regulate rotenone-induced neurodegeneration	DOI: 10.1093/toxsci/kfaa066	Not human
Single-cell epigenomic analyses implicate candidate causal variants at inherited risk loci for Alzheimer's and Parkinson's diseases	DOI: 10.1038/s41588-020-00721-x	Not human
Neurotoxin-Induced Rodent Models of Parkinson's Disease: Benefits and Drawbacks	DOI: 10.1007/s12640-021-00356-8	Review
Epigenome-wide analyses identify DNA methylation signatures of dementia risk	DOI: 10.1002/dad2.12078	No PD
Association of caffeine and related analytes with resistance to Parkinson disease among LRRK2 mutation carriers: A metabolomic study	DOI: 10.1212/WNL.0000000000010863	No epigenetic marks
Inflammatory lncRNA AK039862 regulates paraquat-inhibited proliferation and migration of microglial and neuronal cells through the Pafah1b1/Foxa1 pathway in co-culture environments	DOI: 10.1016/j.ecoenv.2020.111424	Not human
MicroRNA machinery in Parkinson's disease: a platform for neurodegenerative diseases	DOI: 10.1586/14737175.2015.1114886	Review
Silencing of Hsp70 Intensifies 6-OHDA-Induced Apoptosis and Hsp90 Upregulation in PC12 Cells	DOI: 10.1007/s12031-014-0298-3	Not human
Epigenetic Vulnerability of Insulator CTCF Motifs at Parkinson's Disease-Associated Genes in Response to Neurotoxicant Rotenone	DOI: 10.3389/fgene.2020.00627	Not human
Exposure to the neurotoxin 3-nitropropionic acid in neuronal cells induces unique histone acetylation pattern: Implications for neurodegeneration	DOI: 10.1016/j.neuint.2020.104846	Not human
Tetramethylpyrazine ameliorates isoflurane-induced cognitive dysfunction by inhibiting neuroinflammation via miR-150 in rats	DOI: 10.3892/etm.2020.9110	Not human
Alzheimer's disorder: Epigenetic connection and associated risk factors	DOI: 10.2174/1570159X18666200128125641	No PD
Parkinson's disease and pesticides: Are microRNAs the missing link?	DOI: 10.1016/j.scitotenv.2020.140591	Review
Epigenetic basis of lead-induced neurological disorders	DOI: 10.3390/ijerph17134878	Review
Role of microRNAs in neurodegeneration induced by environmental neurotoxicants and aging	DOI: 10.1016/j.arr.2020.101068	Review
The conserved DNMT1-dependent methylation regions in human cells are vulnerable to neurotoxicant rotenone exposure	DOI: 10.1186/s13072-020-00338-8	Not human
Analysis of DNA methylation associates the cystine-glutamate antiporter SLC7A11 with risk of Parkinson's disease	DOI: 10.1038/s41467-020-15065-7	No environmental exposure
An epigenome-wide association study of ambient pyrethroid pesticide exposures in California's central valley	DOI: 10.1016/j.ijheh.2020.113569	No PD
50-Hz MF does not affect global DNA methylation of SH-SY5Y cells treated with the neurotoxin MPP	DOI: 10.1002/bem.22158	Not human
Metabolomic analysis identifies caffeine and its metabolites as plasma markers of resistance to Parkinson's disease among LRRK2 mutation carriers in the LRRK2 cohort consortium (LCC)	DOI: 10.1002/mdc3.12905	No epigenetic marks
LncRNA NR_030777 alleviates paraquat-induced neurotoxicity by regulating Zfp326 and Cpne5	DOI: 10.1093/toxsci/kfaa121	Not human
Neuronal Bmi-1 is critical for melatonin induced ubiquitination and proteasomal degradation of alpha-synuclein in experimental Parkinson's disease models	DOI: 10.1016/j.neuropharm.2020.108372	Not human
Multi-generational impacts of organic contaminated stream water on Daphnia magna: A combined proteomics, epigenetics and ecotoxicity approach	DOI: 10.1016/j.envpol.2019.03.028	Not human
Nrf2-regulated miR-380-3p Blocks the Translation of Sp3 Protein and Its Mediation of Paraquat-Induced Toxicity in Mouse Neuroblastoma N2a Cells	DOI: 10.1093/toxsci/kfz162	Not human
Salivary microR-153 and microR-223 Levels as Potential Diagnostic Biomarkers of Idiopathic Parkinson's Disease	DOI: 10.1002/mds.27935	No environmental exposure
Early impairment of epigenetic pattern in neurodegeneration: Additional mechanisms behind pyrethroid toxicity	DOI: 10.1016/j.exger.2019.06.002	Not human
siRNA-mediated knockdown of B3GALT4 decreases GM1 ganglioside expression and enhances vulnerability for neurodegeneration	DOI: 10.1016/j.mcn.2019.01.001	Not human
Epigenetic Control of Rho-Associated Protein Kinase 2 in Neurodegeneration	DOI: 10.3233/JAD-190832	Not human
Genome-wide brain DNA methylation analysis suggests epigenetic reprogramming in Parkinson disease	DOI: 10.1212/NXG.0000000000000342	No environmental exposure
Alpha-synuclein at the nexus of genes and environment: the impact of environmental enrichment and stress on brain health and disease	DOI: 10.1111/jnc.14787	Review
Developmental dieldrin exposure alters DNA methylation at genes related to dopaminergic neuron development and Parkinson's disease in mouse midbrain	DOI: 10.1093/toxsci/kfz069	Not human
Bioinformatics analysis of a long non-coding RNA and mRNA regulation network in rats with middle cerebral artery occlusion based on RNA sequencing	DOI: 10.3892/mmr.2019.10300	Not human
Epigenetic and neurological impairments associated with early life exposure to persistent organic pollutants	DOI: 10.1155/2019/2085496	Review
Inhibition of mitochondrial complexes induces unique transcriptomic and epigenetic profiles: Implications to neurodegeneration induced movement disorders	DOI: 10.1038/s41598-020-79339-2	Not human
Epigenome-Wide Association Study of Posttraumatic Stress Symptoms in 1,135 U.S. Veterans	DOI: 10.1016/j.biopsych.2019.03.040	No PD
DNA methylation landscapes in patients with multiple system atrophy	DOI: 10.1111/nan.12545	No PD
beta-Naphtoflavone and Ethanol Induce Cytochrome P450 and Protect towards MPP+ Toxicity in Human Neuroblastoma SH-SY5Y Cells	DOI: 10.3390/ijms19113369	Not human
MicroRNA-124 regulates the expression of MEKK3 in the inflammatory pathogenesis of Parkinson's disease	DOI: 10.1186/s12974-018-1053-4	Not human
Environmental neurotoxicant manganese regulates exosome-mediated extracellular miRNAs in cell culture model of Parkinson's disease: Relevance to alpha-synuclein misfolding in metal neurotoxicity	DOI: 10.1016/j.neuro.2017.04.007	Not human
Hazardous effects of chemical pesticides on human health-Cancer and other associated disorders	DOI: 10.1016/j.etap.2018.08.018	Review
Downregulation of SNCA Expression by Targeted Editing of DNA Methylation: A Potential Strategy for Precision Therapy in PD	DOI: 10.1016/j.ymthe.2018.08.019	Not human
PON1 DNA methylation and neurobehavior in Mexican-American children with prenatal organophosphate exposure	DOI: 10.1016/j.envint.2018.08.044	No PD
Cell cycle and p53 gate the direct conversion of human fibroblasts to dopaminergic neurons	DOI: 10.1038/ncomms10100	Not human
Genetic modification of H2AX renders mesenchymal stromal cell-derived dopamine neurons more resistant to DNA damage and subsequent apoptosis	DOI: 10.1016/j.jcyt.2016.08.008	Not human
Valproic acid attenuates manganese-induced reduction in expression of GLT-1 and GLAST with concomitant changes in murine dopaminergic neurotoxicity	DOI: 10.1016/j.neuro.2018.05.001	Not human
Epigenetic regulation of neural stem cell differentiation towards spinal cord regeneration	DOI: 10.1007/s00441-017-2656-2	Review
Common genetic variant association with altered HLA expression, synergy with pyrethroid exposure, and risk for Parkinson's disease: an observational and case-control study	DOI: 10.1038/npjparkd.2015.2	No epigenetic marks
Signature of Aberrantly Expressed microRNAs in the Striatum of Rotenone-Induced Parkinsonian Rats	DOI: 10.1007/s11064-018-2638-0	Not human
Chemotherapeutic Drug-Conjugated Microbeads Demonstrate Preferential Binding to Methylated Plasmid DNA	DOI: 10.1002/biot.201700701	Not human
Manganese exposure: Linking down-regulation of miRNA-7 and miRNA-433 with alpha-synuclein overexpression and risk of idiopathic Parkinson's disease	DOI: 10.1016/j.tiv.2017.10.003	Not human
Paraquat and MPTP induce alteration in the expression profile of long noncoding RNAs in the substantia nigra of mice: Role of the transcription factor Nrf2	DOI: 10.1016/j.toxlet.2018.04.002	Not human
Differential expression of miR-34a, miR-141, and miR-9 in MPP+-treated differentiated PC12 cells as a model of Parkinson's disease	DOI: 10.1016/j.gene.2018.04.010	Not human
The effects of the endocrine disruptors and of the halogens on the female reproductive system and on epigenetics: A brief review	DOI: 10.19193/0393-6384_2018_5_199	Review
Epigenetic changes and brainstem dysfunction in neuropsychiatric disorders - AD/PD/Anx	DOI: 10.1007/s12640-018-9947-6	Review
Adverse neurologic health effects of occupational solvent exposure-from recognition to prevention	DOI: 10.1136/oemed-2018-ICOHabstracts.806	Review
Gene expression profiling and epigenetic changes in healthy newborns from diverse localities in The Czech Republic	DOI: 10.1002/em.22231	No PD
The epigenetic component of the brain response to electromagnetic stimulation in Parkinson's Disease patients: A literature overview	DOI: 10.1002/bem.22083	Review
Environment and neurodegenerative diseases: An update on miRNA role	DOI: 10.2174/2211536606666170811151503	Review
Integrated analysis of paraquat-induced microRNAs-mRNAs changes in human neural progenitor cells	DOI: 10.1016/j.tiv.2017.06.010	Not human
Combustion-Derived Nanoparticles in Key Brain Target Cells and Organelles in Young Urbanites: Culprit Hidden in Plain Sight in Alzheimer's Disease Development	DOI: 10.3233/JAD-170012	No PD
Increased brain expression of GPNMB is associated with genome wide significant risk for Parkinson's disease on chromosome 7p15.3	DOI: 10.1007/s10048-017-0514-8	No environmental exposure
Global DNA methylation profiling of manganese-exposed human neuroblastoma SH-SY5Y cells reveals epigenetic alterations in Parkinson's disease-associated genes	DOI: 10.1007/s00204-016-1899-0	Not human
Manganese- and 1-methyl-4-phenylpyridinium-induced neurotoxicity display differences in morphological, electrophysiological and genome-wide alterations: implications for idiopathic Parkinson's disease	DOI: 10.1111/jnc.14147	Not human
Stem cell technology for (epi)genetic brain disorders	DOI: 10.1007/978-3-319-53889-1_23	Book chapter
Epigenome editing in the brain	DOI: 10.1007/978-3-319-53889-1_21	Review
Aberrant CpG Methylation Mediates Abnormal Transcription of MAO-A Induced by Acute and Chronic l-3,4-Dihydroxyphenylalanine Administration in SH-SY5Y Neuronal Cells	DOI: 10.1007/s12640-016-9686-5	Not human
Comprehensive investigation of aberrant microRNAs expression in cells culture model of MnCl2-induced neurodegenerative disease	DOI: 10.1016/j.bbrc.2017.03.041	Not human
Mitochondrial neurotoxic pesticides promote epigenetic dysregulation by histone H3 and H4 hyperacetylation in dopaminergic neuronal model of parkinson disease	DOI: 10.1177/1091581816686042	Not human
Early-life exposure to permethrin food contaminant inducing neurodegeneration: Is it matter of epigenetics?	DOI: 10.1159/000480052	Not human
20C, a new bibenzyl compound, plays a significant role in rotenone-induced oxidative insult	N/A	Not human
Mitochondrial transcriptome and epigenetic changes in the human hippocampus chronically exposed to cocaine	DOI: 10.1038/npp.2017.265	No PD
Study of neuroprotective effects of Ginsenside Rg3 , the prototypal epigenetic Sirtuin-1 activator, in targeting microglia activation and neurotrophic factor (NF) neural plasticity in MPTP model of Parkinson's disease (PD)	DOI: 10.1002/mds.27087	Not human
Genome-wide methylation changes in the dorsal motor nucleus of the vagus contribute to the risk of parkinson disease	N/A	No environmental exposure
Genome-wide methylation analysis of the dorsal motor nucleus of the vagus demonstrates epigenetic changes as a contribution to the risk of PD	N/A	No environmental exposure
Implications of DNA methylation in Parkinson's disease	DOI: 10.3389/fnmol.2017.00225	Review
The involvement of Eag1 potassium channels and miR-34a in rotenone-induced death of dopaminergic SH-SY5Y cells	DOI: 10.3892/mmr.2017.6191	Not human
Expression of 14-3-3 transcript isoforms in response to ethanol exposure and their regulation by miRNAs	DOI: 10.1016/j.mcn.2016.06.006	Not human
Consequences of lead exposure, and it's emerging role as an epigenetic modifier in the aging brain	DOI: 10.1016/j.neuro.2016.04.006	Review
Downregulation of miR-384-5p attenuates rotenone-induced neurotoxicity in dopaminergic SH-SY5Y cells through inhibiting endoplasmic reticulum stress	DOI: 10.1152/ajpcell.00226.2015	Not human
SIPA1L2, MIR4697, GCH1 and VPS13C loci and risk of Parkinson's diseases in Iranian population: A case-control study	DOI: 10.1016/j.jns.2016.08.001	No environmental exposure
Dynamic DNA methylation regulates levodopa-induced Dyskinesia	DOI: 10.1523/JNEUROSCI.0683-16.2016	Not human
Genetic Variants in MicroRNAs and Their Binding Sites Are Associated with the Risk of Parkinson Disease	DOI: 10.1002/humu.22943	No environmental exposure
Potential Role of Epigenetic Mechanism in Manganese Induced Neurotoxicity	DOI: 10.1155/2016/2548792	Review
Epigenome-wide association study of Parkinson's disease	DOI: 10.1002/mds.26688	No environmental exposure
Imputation of DNA methylation levels in the brain implicates a risk factor for Parkinson's disease	DOI: 10.1534/genetics.115.185967	No environmental exposure
CNS-restricted Transduction and CRISPR/Cas9-mediated Gene Deletion with an Engineered AAV Vector	DOI: 10.1038/mtna.2016.49	Not human
ShRNA targeting alpha-synuclein prevents neurodegeneration in a Parkinson's disease model	DOI: 10.1172/JCI64502	Not human
Rotenone affects p53 transcriptional activity and apoptosis via targeting SIRT1 and H3K9 acetylation in SH-SY5Y cells	DOI: 10.1111/jnc.13172	Not human
Variation in the miRNA-433 binding site of FGF20 is a risk factor for Parkinson's disease in Iranian population	DOI: 10.1016/j.jns.2015.05.020	No environmental exposure
Short hairpin RNA targeting endogenous alpha-synuclein prevents degeneration of dopaminergic neurons in the rat rotenone model of parkinson's disease	DOI: 10.1172/JCI64502	Not human
EHTTM coffee extract: A neuroprotective agent and modulator of PP2A methylation with anti-inflammatory and antioxidant properties	N/A	Not human
Hydrogen peroxide responsive miR153 targets Nrf2/ARE cytoprotection in paraquat induced dopaminergic neurotoxicity	DOI: 10.1016/j.toxlet.2014.05.020	Not human
MicroRNA-7 protects against 1-methyl-4-phenylpyridinium-induced cell death by targeting RelA	DOI: 10.1523/JNEUROSCI.0985-14.2014	Not human
Role of early life exposure and environment on neurodegeneration: Implications on brain disorders	DOI: 10.1186/2047-9158-3-9	Review
The GOPARK study - A 10 - years population based cohort study of Parkinson's disease and Parkinsonism in an islandpopulation - with potential for upcoming epigenetic study	DOI: 10.1002/mds.25914	No environmental exposure
Epigenetic upregulation of alpha-synuclein in the rats exposed to methamphetamine	DOI: 10.1016/j.ejphar.2014.10.043	Not human
Epigenetic Landscape of Parkinson's Disease: Emerging Role in Disease Mechanisms and Therapeutic Modalities	DOI: 10.1007/s13311-013-0211-8	Review
Pesticides and human chronic diseases: Evidences, mechanisms, and perspectives	DOI: 10.1016/j.taap.2013.01.025	Review
Neuroprotective and Anti-inflammatory Properties of a Coffee Component in the MPTP Model of Parkinson's Disease	DOI: 10.1007/s13311-012-0165-2	Not human
Rotenone induced alterations in global microrna profile of rat brain	WOS: 000329496700964	Not human
Development of an in-vitro model for studying role of MicroRNAs in neurodegeneration	WOS: 000329496700954	Not human
Can the interaction between genetics, environment, and behavior be a key determinant of PD expression?	DOI: 10.3233/JPD-139905	Review
Epigenetic engineering to reverse the Parkinson's expression state	DOI: 10.1016/j.parkreldis.2012.04.018	Review
Integrating neurotransmission in striatal medium spiny neurons	DOI: 10.1007/978-3-7091-0932-8_18	No environmental exposure
5'-Aza-dC sensitizes paraquat toxic effects on PC12 cell	DOI: 10.1016/j.neulet.2012.07.001	Not human
Short hairpin RNA targeting endogenous a-synuclein prevents degeneration of dopaminergic neurons in the rat rotenone model of Parkinson's disease	DOI: 10.1002/ana.23769	Not human
Deregulated mirna-184 induces cell cyclere-entry and apoptosis of postmitotic dopaminergic neurons via regulation of E2F in Parkinson disease	DOI: 10.1016/S1353-8020%2811%2970976-2	Not human
Lipid modulators of PP2A activity are efficacious in models of neurodegenerative disorders	WOS: 000310708406702	Not human
Protein phosphatase 2A modulation is disease modifying in transgenic and pharmacological models of Parkinson's disease	DOI: 10.1159/000327701	Not human
Modulation of PP2A activity by a component of coffee is beneficial in models of Alzheimer's disease	DOI: 10.1159/000327701	No PD
Pathway-based analysis of genome-wide siRNA screens reveals the regulatory landscape of APP processing	DOI: 10.1159/000327701	No PD
Paraquat induces epigenetic changes by promoting histone acetylation in cell culture models of dopaminergic degeneration	DOI: 10.1016/j.neuro.2011.05.018	Not human
A high-throughput DNA methylation analysis of a single cell	DOI: 10.1093/nar/gkq1357	No PD
Epigenetic modulation of gene expression and the influence of natural products	N/A	Review
Environmental-induced oxidative stress in neurodegenerative disorders and aging	DOI: 10.1016/j.mrgentox.2008.09.013	Review
Environmental exposures and gene regulation in disease etiology	DOI: 10.1289/ehp.9951	Review
Rotenone, deguelin, their metabolites, and the rat model of Parkinson's disease	DOI: 10.1021/tx049867r	Not human
Novel aspects of macromolecular repair and relationship to human disease	DOI: 10.1007/s00109-004-0528-1	Review
Targeting autophagy using small-molecule compounds to improve potential therapy of Parkinson's disease	10.1016/j.apsb.2021.02.016	Review
Methylxanthines and Neurodegenerative Diseases: An Update.	10.3390/nu13030803	Review
Neurotoxin-Induced Rodent Models of Parkinson's Disease: Benefits and Drawbacks.	10.1007/s12640-021-00356-8	Review
Meta-analysis of genome-wide DNA methylation identifies shared associations across neurodegenerative disorders.	10.1186/s13059-021-02275-5	Meta analysis
Polygenic Resilience Modulates the Penetrance of Parkinson Disease Genetic Risk Factors	10.1002/ana.26416	Meta analysis
Stochastic Epigenetic Mutations Influence Parkinson's Disease Risk, Progression, and Mortality	10.3233/JPD-212834	No environmental exposure
Epigenome-Wide Analysis of DNA Methylation in Parkinson's Disease Cortex	10.3390/life12040502	No environmental exposure
Parkinson's disease-associated, sex-specific changes in DNA methylation at PARK7 (DJ-1), SLC17A6 (VGLUT2), PTPRN2 (IA-2β), and NR4A2 (NURR1) in cortical neurons	10.1038/s41531-022-00355-2	No environmental exposure
Environmental Impact on the Epigenetic Mechanisms Underlying Parkinson's Disease Pathogenesis: A Narrative Review.	10.3390/brainsci12020175	Review
Altered hydroxymethylome in the substantia nigra of Parkinson's disease	10.1093/hmg/ddac122	No environmental exposure
DNA methylation as a mediator of genetic and environmental influences on Parkinson's disease susceptibility: Impacts of alpha-Synuclein, physical activity, and pesticide exposure on the epigenome.	10.3389/fgene.2022.971298	Review
Maternal Herpesviridae infection during pregnancy alters midbrain dopaminergic signatures in adult offspring	10.1016/j.nbd.2022.105720	Not human
Structural basis for the specificity of PPM1H phosphatase for Rab GTPases.	10.15252/embr.202152675	No environmental exposure
Manganese-Induced Neurotoxicity through Impairment of Cross-Talk Pathways in Human Neuroblastoma Cell Line SH-SY5Y Differentiated with Retinoic Acid.	10.3390/toxics9120348	Not human
Characterization of lncRNA Profiles of Plasma-Derived Exosomes From Type 1 Diabetes Mellitus.	10.3389/fendo.2022.822221	No PD
[Research progress of epigenetic regulation in the pathogenesis of aluminum exposure].	10.3760/cma.j.cn112150-20211008-00938	Review
Impact of Environmental Risk Factors on Mitochondrial Dysfunction, Neuroinflammation, Protein Misfolding, and Oxidative Stress in the Etiopathogenesis of Parkinson's Disease.	10.3390/ijms231810808	Review
Manganese exposure in juvenile C57BL/6 mice increases glial inflammatory responses in the substantia nigra following infection with H1N1 influenza virus.	10.1371/journal.pone.0245171	Not human
