# Supplementary material for: Linking environmental risk factors with epigenetic mechanisms in Parkinson’s disease
Source: NPJ Parkinsons Dis. 2023 Aug 25;9:123. doi: 10.1038/s41531-023-00568-z (PMC10457362; doi:10.1038/s41531-023-00568-z)
Supplement: Supplementary file 3 — Supplementary Table 2 [file 41531_2023_568_MOESM3_ESM.xlsx]

## Sheet: Included publications
Supplementary Table 2 List of publications included in this review. Details on study parameters and GRADE quality assessment are presented.
Author	Year	Title	DOI	PMID	Identified from	Source	Model	Exposure	Epigenetic measure	Tissue	Objective	Study design	Targeted/Genome-Wide/Global	Targeted gene	Assay method	Cohort	Diagnostic criteria	Sex	Case details	Control details	n (cases)	n (controls)	age (cases)	age (controls)	Inclusion criteria	Exclusion criteria	Covariates	Main results	Statistics	Study Design	Comments on Study Design	Risk of Bias	Comments on Risk of Bias	Inconsistency	Comments on Inconsistency	Indirectness	Comments on Indirectness	Imprecision	Comments on Imprecision	Publication Bias	Comments on Publication Bias	Large effect	Comments on Large effect	Dose response	No plausible confounding	Comments on No plausible confounding	Study quality	Limitations	Comment
Chuang et al.	2017	Coffee consumption is associated with DNA methylation levels of human blood	10.1038/ejhg.2016.175	28198392	Web of Science	Paper	Human	Coffee consumption	DNA methylation	Blood and saliva	Investigate the association between coffee consumption and DNA methylation in blood and saliva	Three cohorts were profiled for DNA methylation and associations with coffee drinking were studied.	Genome-Wide	N/A	Illumina 450K Human Methylation Array	PEG1, PEG2, WHI	UK Brain Bank and Gelb diagnostic criteria	Mixed	PD patients from PEG2	Population controls from PEG1, population controls from PEG2, women from WHI - 50% of whom developed coronary heart disease	127	215 from PEG1, 129 from PEG2, 2100 from WHI	69	68 (PEG1), 68 (PEG2), 64 (WHI)	Complete information on coffee consumption, residents of one of three central California counties, at least 35 years of age (PEG1 and PEG2); California PD Registry (PEG2 cases); complete information on coffee consumption, post menopausal women (WHI)		Age, sex, estimated blood cell counts, smoking, ethnicity	One CpG site associated with coffee consumption at Bonferroni level, ten additional sites at 5e-6 in PEG1 and WHI - annotated to genes ALPPL2, GPR132, BSCL2, GRK5, FSTL5, PTHLH, EIF1, KRT42P, MALRD1, PSMD8, TMEM130, FLJ22536, PODXL, CNTN4, ROBO3. 135 CpGs associated with both coffee drinking and smoking. No significant associations in saliva.	Biweight midcorrelation. All blood analyses were stratified by ethnicity. Meta-analysis using Stouffer's method for combining Z-values. Age at blood draw, gender, and blood cell counts were adjusted for by regressing out the effects of these factors and retaining the residuals.	Non Randomised Control Trial (Low)		No	Most main covariates controlled for.	No		No		No	Genome-wide study	Undetected		No		No	No		Moderate	Reported ethnicity, peripheral tissue only (though with convincing link to immune cells), link to PD is slightly weak.	Well powered
Coupland et al.	2014	DNA Methylation of the MAPT Gene in Parkinson's Disease Cohorts and Modulation by Vitamin E In Vitro	10.1002/mds.25784.	24375821	Pubmed/Web of Science/Scopus	Paper	Human	Vitamin E	DNA methylation	Leukocytes, postmortem brain (cerebellum, putamen, anterior cingulate cortex)	Relate MAPT DNA methylation to PD diagnosis, onset, MAPT genotype and vitamin E exposure in leukocytes and postmortem brain from PD cases and controls.	MAPT methylation was profiled in three cohorts of leukocytes and postmortem brain samples and related to various variables including PD, age of onset, genotype and vitamin E.	Targeted	MAPT (6 promoter CpG sites)	Bisulfite pyrosequencing	One leukocyte cohort, drawn from the Sydney Memory and Ageing and the Queensland Parkinson‚Äôs Disease sample; two brain cohorts drawn from the Rebecca L. Cooper Research Laboratories at the Mental Health Research Institute of Victoria and the Australian Brain banks Network, specifically from the Sydney Brain Bank, NSW Tissue Resource Centre, South Australian Brain Bank and Victorian Brain Bank.	Leukocyte cohort: determined by specialist in a specialist movement disorders practice in Brisbane; Brain 2: detailed neuropathological examination	Mixed	Leukocyte cohort: family history of PD in 52% of cases. Brain 2: All cases reported to be sporadic PD.	Elderly controls for leukocytes and Brain 2 cohort. Adult middle-aged controls for Brain 1.	Leukocyte cohort: 358; Brain 2: 28	Leukocyte cohort: 1084; Brain 1: 69; Brain 2: 12	Leukocyte cohort: 72.0 +/- 9; Brain 2: 80.7 +/- 6	Leukocyte cohort: 76.9 +/- 7; Brain 1: 46.2 +/- 17; Brain 2: 78.8 +/- 9	PD diagnosis (by movement specialist or neuropathology post-mortem)	Brain 1: tauopathy; Brain 2: head injury, brain tumour, infarction and significant other neurodegenerative pathologies; controls: history of neurological or psychiatric symptoms, significant neuropathology	Age, sex, MAPT diplotypes	Association of MAPT diplotype and sex with MAPT methylation in leukocytes; negative association between MAPT methylation and expression in brain; Age of PD onset associated with DNA methylation in leukocytes; hypermethylation in cerebellum and hypomethylation in putamen of PD cases; No association between PD and MAPT methylation in leukocytes; leukocyte MAPT methylation positively associated with…	Correlation, linear regression, ANOVA, Wilcoxon test, logistic regression, Non Parametric Friedman‚Äôs two-way ANOVA	Non Randomised Control Trial (Low)	Observational study	Serious (-1)	Some covariates are adequately controlled for, but importantly not cellular composition and levodopa.	Serious (-1)	Differences in directionality of effect of PD across brain regions.	Serious (-1)	Brain and blood samples from cases and controls. But vitamin E only studied in blood and PD effects only observed in brain.	No		Strongly suspected (-1)		No		No	No		Very Low	Not described how methylation measurement was derived (average methylation across 6 haplotypes). Bisulfite conversion efficiency not discussed. Cell type heterogeneity in the brain was not adjusted and is likely to be contributing to epigenetic differences. Association between DNA methylation and expression is weak. Vitamin E link to PD and DNA methylation had no biological motivation. PD-methyla…
Paul et al.	2021	DNA methylation biomarker for cumulative lead exposure is associated with Parkinson's disease	10.1186/s13148-021-01051-3.	33752746	Pubmed/EmBase/Web of Science/Scopus	Paper	Human	Lead	DNA methylation	Whole blood	Evaluate influence of methylation-based cumulative lead exposure on PD risk.	Compare DNAm lead in PD vs control	Genome-Wide	N/A	Human Methylation 450k BeadChip	SGPD, PEG	Different cohorts use different criteria: Calne, Snow & Lee criteria Disease Dementia (PDD) criteria, the Parkinson‚Äôs Disease and Mild Cognitive Impairment (PD-MCI) criteria, and the UPDRS score. UKPDS Brain Bank clinical diagnostic criteria	Mixed	PD patients	Case matched controls - community-based, age-matched, some family members.	SGPD: 959 PEG: 569	SGPD: 930 PEG: 238	SGPD: 66.5 ¬± 9.1 PEG: 70.5 ¬± 9.8	SGPD: 64.9 ¬± 10.4 PEG: 67.5 ¬± 12.8	Different for cohorts: PD duration 2+ years	Different for cohorts: History of learning disabilities Severe head injury Stroke Psychiatric complications	Smoking (current, former) Blood cell composition	PD status associated with increased levels of DNAm biomarker for tibia-lead levels.	Logistic regression	Non Randomised Control Trial (Low)		No	Cell composition controlled, as is smoking, age, ancestry.	No		No		No		Undetected		No		No	High (+1)	Large study that seams to have adequately controlled for most confounders and clearly states its purpose as biomarker study. Plus they have a replication group.	Moderate/High
Go et al.	2020	Genome-wide epigenetic analyses in Japanese immigrant plantation workers with Parkinson's disease and exposure to organochlorines reveal possible involvement of glial genes and pathways involved in neurotoxicity	10.1186/s12868-020-00582-4.	32650713	Pubmed/EmBase/Web of Science/Scopus	Paper	Human	Organochlorine pesticide	DNA methylation	Blood and Brain	Examine epigenetic changes associated with exposure to organochlorines in PD	Compare DNAm in blood and brain in PD cases and control, associated between meth and years of plantation work/exposure to organophosphates	Genome-Wide	N/A	Illumina Infinium HumanMethylation450K Bead-Chip array	Honolulu Aging Study	Neuropathology, Lewy bodies found in substantia nigra or locus coerulus	Male	PD 10+ years plantation work / PD 4+ OGC detected	PD 0 years plantation / PD 0-2 OGC detected	10+ years exposure: 4 OGCs 4+: 4	0 years exposure: 13 OGCs 0-2: 12	88.8 ¬± 1.3 84.5 ¬± 2.5	85.1 ¬± 3.9 87.7 ¬± 3.4	Not stated	Not stated	Years of education Cognitive Abilities Screening Instrument (CASI) score Age at death Age at blood draw Plantation exposure OGC exposure Post mortem interval Braak PD stage	Comparison of 10+ to 0 years of plantation work exposure: 7 differentially methylated loci in brain 123 differentially methylated loci in blood Comparison of cases with 4+ to 0-2 detectable levels of OGCs: 8 differentially methylated loci in brain 18 differentially methylated loci in blood	Partek for differential methylation, ANCOVA, PCA	Non Randomised Control Trial (Low)		Serious (-1)	No covariates included in the analysis. While CETS was calculated, it doesn't seem to have been included in the statistical analysis.	Serious (-1)	Differences between brain and blood - presumably resulting from cell type heterogeneity.	No		Very serious (-2)	Very small sample (tiny exposure groups)! No effect sizes???	Undetected		No	No effect sizes reported!!!	No	No		Very Low	Low sample sizes. Did not compare to healthy controls
Oliveira et al.	2020	Effect of exercise and grape juice on epigenetic modulation and functional outcomes in PD: A randomized clinical trial	10.1016/j.physbeh.2020.113135	32798568	EmBase	Paper	Human	Grape juice and exercise	Global H4 acetylation	Blood	Investigate the impact of aquatic physical training program associated with grape juice consumption on functional outcomes, BDNF and global H4 acetylation	Compare BDNF and global H4 acetylation in participants doing aquatic exercise and aquatic exercise+grape juice	Global	N/A	Colorimetric Detection	Own	Not stated	Mixed	PD patient doing aquatic exercise and drinking grape juice	PD patient only aquatic exercise	10	9	68.33 ¬± 0.413	65.5 ¬± 2.16	Diagnosisof idiopathic PD Score of 1 to 3 on the Hoehn &Yahr (H&Y) scale Hadn't have done physical activity lasting at least 1month. Must have been receiving regular drug treatment. Have the ability to understand verbal instructions to perform tests and the intervention. All of them were taking L-DOPA class medication.	Cognitive impairment (Mini-MentalState Examination, MMSE‚â§24) Use of Histone deacetylases (HDAC) inhibitor drugs Deep brain stimulation surgery (DBS) History of vertigo, surgeries of the lower limbs during the last year Use of prostheses of the lower limbs Severe heart diseases or other associated neurological diseases	BDNF levels	AQ enhanced H4 acetylation and BDNF, grape juice had no effect	Shapiro-Wilk/GEE/t-test	Randomised Control Trial (High)		Very serious (-2)	No covariates were used in the analysis.	No		Serious (-1)	Almost exclusively males.	Serious (-1)	Very small sample size. And global measurement.	Undetected		No		No	No		Very Low	Colormetric detection - global measure not specific to genome
Henderson Smith et al.	2019	DNA methylation changes associated with Parkinson's disease progression: outcomes from the first longitudinal genome-wide methylation analysis in blood	10.1080/15592294.2019.1588682.	30871403	Pubmed/EmBase/MEDLINE/Web of Science/Scopus	Paper	Human	PD drugs	DNA methylation	Blood	Assess methylation changes over time in PD vs control and effect of PD drugs on methylation	Longitudinal genome-wise methylation study surveying ~850,000 CpG sites from blood obtained at baseline and at a follow-up visit ~2 y later.	Genome-Wide	N/A	Infinium MethylationEPICBeadChip	Harvard Biomarker Study	UK brain bank criteria	Mixed	PD patients with longitudinally confirmed clinical diagnoses and with Hoehn and Yahr scale scores‚â§3 at baseline, representing early-stage or mild PD	Healthy controls	189	191	67.7	68.86	For PD: Age ‚â•21, MMSE score >21. For control: Sex-matched and age-similar controls were selected who had a baseline MMSE > 27 and available follow-up visit(s)	For PD: Diagnosis of a blood or bleeding disorder, known haematocrit <30. PD cases carrying a known G2019SLRRK2 mutation were also excluded. Both: past history of cancer	Age at baseline visit Age at follow-up visit Education at baseline Ever Smoked Current Smoker (baseline) Current Smoker (follow-up) Disease Duration at baseline Hoehn and Yahr (follow-up) MMSE (follow-up) WBC(baseline) WBC (follow-up) RBC(baseline) RBC (follow-up) De novo (baseline) De novo (follow-up) on L-dopa/carbidopa or entacapone medication(baseline) on L-dopa/carbidopa or entacapone medica…	Longitudinal changes in methylation in PD group receiving PD medication. 237 probes showing significant changes in methylation over time at a p<1.0E-7. Modest changes in methylation ranging in the order of0.63% reduction and 0.86% increase in methylation/year. Longitudinal methylation in these sites did not change significantly in control subjects. Only 23/237 of the probes changing in the PD med…	Minfi, replicates removed	Non Randomised Control Trial (Low)	Case-control study	No	Main confounders controlled for and statistical models look appropriate.	No	Large sample size, so unlikely.	No	No	No	EPIC array, so one of the best platforms currently available.	Undetected	Agnostic array-wide study	No	Effects are difficult to interpret, because reported in different scales. The plots with beta values show a lot of variability.	No	No		Moderate
Paul et al.	2018	Organophosphate pesticide exposure and differential genome-wide DNA methylation	10.1016/j.scitotenv.2018.07.143	30248838	Pubmed/EmBase/MEDLINE/Web of Science/Scopus	Paper	Human	Organophosphate pesticides	DNA methylation	Blood and Saliva	Elucidate epigenetic changes associated with OP exposure, using untargeted analysis of genome-wide DNA methylation data, among both PD patients and population controls.	Population-based case control compared OP exposure and genome-wide DNA meth in blood and saliva	Genome-Wide	N/A	Illumina Infinium 450 k platform (486 kCpGs)	PEG (PEG1 and PEG2)	Confirmed by in person exams by UCLA movement disorder specialists	Mixed	Idiopathic PD from Kern, Fresno, Kulare counties in CA, USA	No diagnosed PD from Kern, Fresno, Kulare counties in CA, USA	PEG1: 342 PEG2: 128	PEG1: 238 PEG2: 131	PEG1: 70.2 ¬± 9 PEG2: 69.3 ¬± 10.0	PEG1: 67.5 ¬± 12.8 PEG2: 68.4 ¬± 9.5	Within 3 years of PD diagnosis Idiopathic PD Controls >35yrs, no diagnosed PD Both from Kern, Fresno, Kulare counties CA, USA	N/A	Age, sex, ancestry,	Of the 70 significant CpGs, 63 were detected among both patients and controls and 7 were only associated with OP exposure among patients. The most overrepresented pathway was the nicotinic acetylcholine receptor signaling pathway.	Chi-square/Pearson correlations. Bonferroni correction for multiple testing.	Non Randomised Control Trial (Low)	Case-control study	No		No		No	Didn't use disease affected tissue, but at least had two different surrogate tissues (blood, saliva).	No		Undetected		No		No	No		Moderate
Castillo et al.	2017	On the Role of Mining Exposure in Epigenetic Effects in Parkinson's Disease	10.1007/s12640-017-9736-7.	28455778	Pubmed/EmBase/MEDLINE/Web of Science/Scopus	Paper	Human	Heavy metal mining	DNA methylation	Whole blood	Quantify global DNA methylation differences in PD cases and controls from mining exposed or unexposed regions	PD cases and controls were recruited from a mining exposed city (Antofagasta) and an unexposed control city (Santiago). Global DNA methylation levels from whole blood were compared by city and disease status.	Global	N/A	Methylamp Global DNA Methylation Quantification UltraKit	PD cases and controls from Antofagasta and Santiago	Based on the UK Parkinson‚Äôs Disease Society Brain Bank Clinical Diagnostic Criteria	Mixed	PD patients + mining exposure	Healthy seniors	97: 45 from Antofagasta and 52 from Santiago	111: 52 from Antofagasta and 59 from Santiago	68	61	PD diagnosis	Patients with cognitive decline or other neurodegenerativedisease features were excluded by clinical neurological examination	NA	Decrease in global DNA methylation in PD patients in exposed or unexposed. Higher DNA methylation in exposed controls compared to unexposed controls.	ANOVA , Tukey HSD	Non Randomised Control Trial (Low)	Observational	Very serious (-2)	Cell composition not controlled. Differences in sex and age between cases and controls not accounted for. No blinding reported, no mention of medication/sample storage/drug use/diet.	No		Serious (-1)	There may be many other factors that differ between people living in Antofagasta and Santiago, including those relating to urban life, pollution, weather, noise, population size and others.	Serious (-1)	Global DNA methylation measurement.	Undetected		No		No	No		Very Low	No PD-exposure differences; no correction for blood composition, sex and age differences between cases and controls; no biological hypothesis for exposure-PD-blood DNA methylation; effect sizes not reported very clearly
Searles Nielsen et al.	2015	Inducible nitric oxide synthase gene methylation and parkinsonism in manganese-exposed welders	10.1016/j.parkreldis.2015.01.007.	25634431	Pubmed/EmBase/MEDLINE/Web of Science/Scopus	Paper	Human	Manganese	DNA methylation	Whole blood	This study characterised DNA methylation at 3 CpG sites in the exon of NOS2 in the blood of NOS-exposed welders with strong or intermediate PD symptoms and controls.	All participants were NOS-exposed welders. PD diagnosed individuals and those with intermediate rankings on the PD motor symptom scale were compared to controls.	Targeted	NOS2	Bisulfite pyrosequencing	All participants were part of an on-going study in the U.S. Midwest examining the association between welding and parkinsonism.	Unified Parkinson Disease Rating Scale motor subsection 3 (UPDRS3)	Male	Prior or current welders chronically exposed to manganese with PD (UPDRS3 >6)	intermediate UPDRS3 group: UPDRS3 score > 8 to ‚â§ 12; controls: UPDRS3 score < 6	49	49 intermediate UPDRS3 group; 102 controls	53.7 +/- 10	intermediate UPDRS3 group: 49.6 +/- 10.4; controls: 47.7 +/- 11.4	Employees and retirees from three welding worksites; neurologist assessment; non-hispanic caucasians;	Non-caucasian or hispanic ethnicity; age below 25 or above 65; repeat exam	Age; experimental plate. Sensitivity analyses for: age squared, examiner, current and former smoking, caffeine, coffee and alcohol consumption, BMI, timing of blood collection.	Negative association between NOS2 methylation and Parkinsonism. Welding exposure weakly associated with lower DNA methylation.	Logistic regression, averaged and individual DNA methylation across three sites	Non Randomised Control Trial (Low)	Case-control study	Serious (-1)	Various confounders were included in sensitivity analyses, which was good. However, the strongest confounder, cell type composition was not controlled for or discussed. Age criteria inappropriate for studying sporadic PD	No		No		Serious (-1)	Statistical significance only achieved in few sub conditions.	Strongly suspected (-1)	Candidate gene study.	No		No	No		Low	Very small effects, only observed in some statistical models. 25-65 young for sporadic PD.
Searles Nielsen et al.	2012	LINE-1 DNA methylation, smoking and risk of Parkinson's disease	10.3233/JPD-012129.	23938260	Pubmed/EmBase/MEDLINE/Web of Science/Scopus	Paper	Human	Smoking	DNA methylation	PBMC	Investigate whether LINE-1 promoter methylation is associated with PD	Compare LINE-1 promoter methylation profiles in PBMCs of PD vs control	Genome-Wide	LINE-1 (transposable element)	Pyrosequencing	Group Health Cooperative University of Washington Neurology Clinic in western Washington State	All cases had at least two of four cardinal signs of PD(bradykinesia, resting tremor, cogwheel rigidity, postural reflex impairment). Diagnoses notmade by neurologists were verified by chart reviews by study neurologists (W.T.L., G.M.F.,P.D.S.)	Mixed	Idiopathic PD cases (N=490) were newly diagnosed during 1992‚Äì2008 at Group HealthCooperative (N=387) or the University of Washington Neurology Clinic (N=103) in western Washington State.	Unrelated Group Health Cooperative enrollees who were free of PD and other neurodegenerative disorders. Controls were frequency matched to cases on age, sex, ethnicity, clinic and length of enrolment.	292	401	64.9 ¬± 10.5	68.0 ¬± 8.7	Non-hispanic caucasians	Established cause of parkinsonism, such as stroke, recent brain trauma, brain tumor, or use of selected medications.	History of tobacco Race/ethnicity	This inverse association between PD and ever smoking was strongest among men and women with the lowest LINE-1 methylation, and became less apparent with greater LINE-1 methylation. Ever smoking was associated with reduced LINE-1 methylation among controls, but ever smoking was not associated with LINE-1 methylation among cases.	t-test, multivariable linear regression	Non Randomised Control Trial (Low)		Serious (-1)	Didn't control for cell type composition.	No		Serious (-1)	Unclear how blood DNA methylation relates to neuronal progenitor cells and brain.	Serious (-1)	LINE-1 methylation almost the same as global DNA methylation. Also, the variability can't be evaluated as data is plotted in a summarised way.	Undetected		No		No	No		Low

## Sheet: Sheet1
Study ID	Study Design	Risk of Bias	Inconsistency	Indirectness	Imprecision	Publication Bias	Large effect	Dose response	No plausible confounding	Study Quality
Chuang 2017	Non Randomised Control Trial (Low)	No	No	No	No	Undetected	No	No	No	Moderate
Coupland 2014	Non Randomised Control Trial (Low)	Serious (-1)	Serious (-1)	Serious (-1)	No	Strongly suspected (-1)	No	No	No	Very Low
Paul 2021	Non Randomised Control Trial (Low)	No	No	No	No	Undetected	No	No	High (+1)	Moderate/High
Go 2020	Non Randomised Control Trial (Low)	Serious (-1)	Serious (-1)	No	Very serious (-2)	Undetected	No	No	No	Very Low
Oliveira 2020	Randomised Control Trial (High)	Very serious (-2)	No	Serious (-1)	Serious (-1)	Undetected	No	No	No	Very Low
Dunckley 2019	Non Randomised Control Trial (Low)	No	No	No	No	Undetected	No	No	No	Moderate
Paul 2018	Non Randomised Control Trial (Low)	No	No	No	No	Undetected	No	No	No	Moderate
Castillo 2017	Non Randomised Control Trial (Low)	Very serious (-2)	No	Serious (-1)	Serious (-1)	Undetected	No	No	No	Very Low
SearlesNielsen 2015	Non Randomised Control Trial (Low)	Serious (-1)	No	No	Serious (-1)	Strongly suspected (-1)	No	No	No	Low
Nielsen 2012	Non Randomised Control Trial (Low)	Serious (-1)	No	Serious (-1)	Serious (-1)	Undetected	No	No	No	Low
